# Supplementary material for: Altered β-Adrenergic System, Cardiac Dysfunction, and Lethal Arrhythmia in a Rat Model of Metabolic Syndrome
Source: Int J Mol Sci. 2025 Aug 19;26(16):7989. doi: 10.3390/ijms26167989 (PMC12386379; doi:10.3390/ijms26167989)
Supplement: Supplementary file 1 [file ijms-26-07989-s001.zip]

Archive with 3 entries (3 files):
- 3. Figure S1_Evaluation of ultrastructural changes of the heart in MetS rats_18june2025.pdf
- 4. File S1_Uncropped blot_18june2025.pdf
- 5. Table S1_Antibodies_18june2025.pdf
